# Supplementary material for: Differential Responses of Rice Genotypes to Nitrogen Supply: Impacts on Nitrogen Metabolism and Chlorophyll Fluorescence Kinetics
Source: Plants (Basel). 2025 Aug 8;14(16):2467. doi: 10.3390/plants14162467 (PMC12389245; doi:10.3390/plants14162467)
Supplement: Supplementary file 1 [file plants-14-02467-s001.zip]

Archive with 5 entries (4 files):
- Supplementary File/
- Supplementary File/Fig S1 OJIP response curves.tif
- Supplementary File/Table S1 Effect of N concentration on soluble sugar, amino acid and proline content of JJ 88 and XN 999.xlsx
- Supplementary File/Table S2 Effect of  N concentration on chlorophyll fluorescence related parameters  of JJ 88 and XN 999.xlsx
- Supplementary File/Table S3 Composition and content in hydroponic solution.xlsx
