# Supplementary material for: Differential Responses of Rice Genotypes to Nitrogen Supply: Impacts on Nitrogen Metabolism and Chlorophyll Fluorescence Kinetics
Source: Plants (Basel). 2025 Aug 8;14(16):2467. doi: 10.3390/plants14162467 (PMC12389245; doi:10.3390/plants14162467)
Supplement: Supplementary file 1 [file plants-14-02467-s001.zip › Supplementary File/Table S1 Effect of N concentration on soluble sugar, amino acid and proline content of JJ 88 and XN 999.xlsx]

## Sheet: Sheet1
Table S1: Effect of N concentration on soluble sugar, amino acid and proline content of JJ 88 and XN 999
Stage	Treatment	Soluble sugar content (mg·g-1 Dw)		Amino acid content (μg·g-1 DW)		Proline content (μg·g-1 DW)
		JJ 88	XN 999	JJ 88	XN 999	JJ 88	XN 999
Seedling stage	CK	159.66±6.03	154.58±3.34	1217.01±92.13	1104.99±65.99	60.40±2.13	75.69±1.48
	A1	150.20±2.75	137.40±3.18	677.73±37.13	508.82±40.01	119.17±10.13	101.16±9.30
	B1	134.10±3.25	107.27±5.20	428.28±10.78	316.93±20.21	144.55±1.98	118.48±2.77
Tillering stage	CK	210.29±5.23	207.79±2.21	1322.32±74.99	1197.25±53.75	67.76±1.86	74.18±1.63
	A1	164.46±3.40	139.76±4.66	751.20±32.74	603.68±25.44	122.91±9.71	122.24±9.69
	A2	194.27±7.19	157.81±4.86	1019.50±23.33	719.74±8.96	101.71±2.98	99.37±3.01
	B1	134.68±3.28	89.25±6.28	524.77±35.64	388.88±9.24	200.49±9.14	167.73±7.70
	B2	156.83±4.44	104.62±4.49	844.24±52.70	479.43±23.36	118.91±4.17	139.61±4.60
Booting stage	CK	216.83±7.18	214.44±5.13	1130.68±56.26	1066.00±23.32	75.55±3.41	85.68±3.43
	A1	172.82±4.91	137.02±3.21	776.41±3.65	640.03±16.44	149.53±10.11	168.28±10.79
	A2	204.54±2.29	176.99±3.74	1020.12±22.50	838.41±27.28	97.10±5.02	103.44±5.11
	A3	190.69±4.28	151.09±3.09	883.96±3.89	711.61±10.45	112.03±6.60	147.47±7.36
	B1	144.02±2.85	93.87±2.35	548.92±27.87	464.78±10.93	208.04±7.38	221.75±9.80
	B2	187.76±4.01	131.40±3.29	899.55±2.04	651.80±18.12	114.09±0.16	171.06±1.35
	B3	172.07±2.90	112.28±3.16	730.11±28.71	563.94±9.49	139.26±6.83	201.22±8.50
20 days after	CK	165.88±2.90	175.23±8.90	936.90±36.59	774.77±23.40	73.21±2.17	64.89±2.26
grain filling	A1	83.89±3.55	81.89±3.00	534.15±18.66	468.22±10.79	140.59±7.69	128.37±7.39
	A2	135.91±3.54	120.09±6.82	774.30±22.88	636.51±19.60	87.54±3.31	81.46±3.28
	A3	122.30±1.55	104.42±2.40	692.83±27.63	572.92±13.61	98.63±2.78	97.19±2.91
	A4	110.65±2.62	93.38±1.42	596.21±39.44	510.45±13.49	109.48±6.26	109.68±5.68
	B1	60.26±1.88	49.49±4.34	438.03±14.04	323.51±17.49	176.10±4.88	178.26±1.48
	B2	105.10±4.09	71.69±1.55	623.87±22.83	418.81±20.44	114.66±3.95	141.77±5.66
	B3	81.01±2.40	61.34±0.99	521.90±9.50	372.59±2.22	159.44±0.77	180.47±4.08
	B4	70.08±3.42	50.78±5.13	488.70±7.55	330.64±29.87	131.66±5.95	160.31±2.68
Note: Values are presented as means ± SD, n = 3. The significance of difference between JJ 88 and XN 999 during the same period and treatment is indicated with asterisks by two-tailed Student's t-test: *, p < 0.05; **, p < 0.01.

## Sheet: Sheet2
					Stage	Treatment	M0		Sm		RC/ABS		RC		PIABS		PItotal
							JJ 88	XN 999	JJ 88	XN 999	JJ 88	XN 999	JJ 88	XN 999	JJ 88	XN 999	JJ 88	XN 999
					Seedling stage	CK	1.27	1.32	3.80	3.83	0.31	0.32	0.23	0.24	1.20	1.00	0.37	0.44
						A1	1.43	1.96	3.56	2.43	0.30	0.26	0.23	0.21	0.88	0.33	0.26	0.20
						B1	1.71	2.07	3.35	1.20	0.27	0.25	0.21	0.20	0.62	0.19	0.19	0.14
					Tillering stage	CK	1.77	1.63	4.14	3.78	0.30	0.28	0.23	0.22	0.83	0.88	0.63	0.59
						A1	2.05	2.08	2.58	2.86	0.26	0.27	0.21	0.21	0.39	0.35	0.30	0.26
						A2	2.00	1.86	3.28	3.19	0.28	0.27	0.22	0.21	0.64	0.59	0.51	0.41
						B1	2.46	2.55	2.41	2.03	0.24	0.23	0.19	0.19	0.21	0.12	0.19	0.11
						B2	2.15	2.25	2.71	2.25	0.26	0.25	0.21	0.20	0.33	0.21	0.26	0.17
					Booting stage	CK	1.44	1.75	3.69	3.86	0.36	0.29	0.27	0.23	0.98	0.78	0.61	0.61
						A1	1.84	2.31	2.74	2.27	0.30	0.24	0.23	0.19	0.40	0.23	0.36	0.19
						A2	1.59	1.89	3.44	3.29	0.33	0.27	0.25	0.22	0.77	0.56	0.55	0.43
						A3	1.71	2.09	3.24	2.64	0.32	0.25	0.24	0.20	0.59	0.37	0.43	0.27
						B1	2.11	2.48	1.87	1.87	0.28	0.24	0.22	0.19	0.24	0.12	0.26	0.16
						B2	1.64	2.25	3.07	2.40	0.33	0.24	0.25	0.19	0.58	0.26	0.46	0.23
						B3	1.72	2.39	2.70	2.02	0.32	0.24	0.23	0.19	0.45	0.17	0.39	0.17
					20 days after	CK	1.77	2.06	3.30	3.16	0.29	0.27	0.22	0.21	0.59	0.54	0.39	0.46
					grain filling	A1	2.14	2.42	2.27	2.50	0.24	0.24	0.19	0.19	0.34	0.21	0.25	0.21
						A2	1.79	2.18	3.12	2.72	0.28	0.25	0.22	0.20	0.49	0.41	0.36	0.33
						A3	1.93	2.26	3.13	2.74	0.26	0.24	0.21	0.20	0.45	0.33	0.32	0.30
						A4	2.09	2.50	2.53	2.37	0.24	0.24	0.19	0.19	0.39	0.24	0.29	0.23
						B1	2.54	2.97	1.02	0.93	0.20	0.20	0.16	0.17	0.16	0.07	0.15	0.11
						B2	1.96	2.47	2.54	2.33	0.26	0.24	0.20	0.20	0.39	0.21	0.27	0.21
						B3	2.30	2.60	2.40	2.48	0.22	0.24	0.18	0.19	0.35	0.16	0.26	0.18
						B4	2.34	2.74	1.72	1.42	0.21	0.22	0.18	0.18	0.23	0.11	0.19	0.13
					Stage	Treatment	Po		Eo		Ro		Do		Eo		Ro
							JJ 88	XN 999	JJ 88	XN 999	JJ 88	XN 999	JJ 88	XN 999	JJ 88	XN 999	JJ 88	XN 999
					Seedling stage	CK	0.79	0.78	0.40	0.37	0.09	0.11	0.21	0.22	0.51	0.47	0.23	0.31
						A1	0.78	0.74	0.36	0.23	0.08	0.09	0.22	0.26	0.46	0.31	0.23	0.38
						B1	0.77	0.69	0.32	0.17	0.07	0.07	0.23	0.31	0.41	0.25	0.24	0.43
					Tillering stage	CK	0.83	0.81	0.31	0.35	0.13	0.14	0.17	0.19	0.37	0.43	0.43	0.40
						A1	0.77	0.77	0.23	0.21	0.10	0.09	0.23	0.23	0.29	0.27	0.43	0.43
						A2	0.83	0.79	0.27	0.29	0.12	0.12	0.18	0.21	0.31	0.36	0.45	0.41
						B1	0.75	0.71	0.17	0.13	0.08	0.06	0.25	0.29	0.23	0.17	0.47	0.47
						B2	0.77	0.73	0.22	0.17	0.09	0.08	0.23	0.27	0.27	0.23	0.45	0.45
					Booting stage	CK	0.82	0.82	0.30	0.30	0.12	0.13	0.18	0.18	0.37	0.37	0.41	0.44
						A1	0.78	0.74	0.23	0.19	0.10	0.08	0.22	0.26	0.30	0.26	0.45	0.44
						A2	0.81	0.79	0.28	0.28	0.12	0.12	0.19	0.21	0.35	0.35	0.41	0.43
						A3	0.80	0.76	0.26	0.24	0.11	0.10	0.20	0.24	0.32	0.32	0.42	0.43
						B1	0.75	0.71	0.17	0.12	0.08	0.07	0.24	0.29	0.22	0.17	0.51	0.57
						B2	0.79	0.74	0.25	0.21	0.11	0.10	0.21	0.26	0.31	0.28	0.44	0.47
						B3	0.77	0.73	0.22	0.16	0.11	0.08	0.23	0.27	0.29	0.21	0.47	0.49
					20 days after	CK	0.79	0.81	0.28	0.25	0.11	0.12	0.21	0.19	0.36	0.31	0.40	0.46
					grain filling	A1	0.75	0.75	0.24	0.17	0.10	0.08	0.25	0.25	0.32	0.23	0.43	0.50
						A2	0.77	0.79	0.27	0.24	0.11	0.11	0.23	0.21	0.35	0.30	0.42	0.45
						A3	0.77	0.77	0.27	0.22	0.11	0.11	0.23	0.20	0.35	0.29	0.41	0.48
						A4	0.76	0.77	0.26	0.17	0.11	0.09	0.24	0.23	0.34	0.22	0.43	0.49
						B1	0.69	0.68	0.18	0.10	0.09	0.06	0.31	0.32	0.26	0.14	0.49	0.62
						B2	0.75	0.76	0.25	0.16	0.10	0.08	0.25	0.24	0.33	0.22	0.41	0.49
						B3	0.76	0.74	0.25	0.14	0.11	0.07	0.25	0.26	0.33	0.18	0.43	0.54
						B4	0.71	0.71	0.22	0.12	0.10	0.07	0.29	0.29	0.30	0.17	0.45	0.55
