# Supplementary material for: Differential Responses of Rice Genotypes to Nitrogen Supply: Impacts on Nitrogen Metabolism and Chlorophyll Fluorescence Kinetics
Source: Plants (Basel). 2025 Aug 8;14(16):2467. doi: 10.3390/plants14162467 (PMC12389245; doi:10.3390/plants14162467)
Supplement: Supplementary file 1 [file plants-14-02467-s001.zip › Supplementary File/Table S2 Effect of N concentration on chlorophyll fluorescence related parameters of JJ 88 and XN 999.xlsx]

## Sheet: Sheet1
Table S2: Effect of nitrogen N concentration on chlorophyll fluorescence related parameters of JJ 88 and XN 999
Stage	Treatment	Mo		Sm		RC/ABS		RC		PIABS		PItotal		Po		Eo		Ro		Do		Eo		Ro
		JJ 88	XN 999	JJ 88	XN 999	JJ 88	XN 999	JJ 88	XN 999	JJ 88	XN 999	JJ 88	XN 999	JJ 88	XN 999	JJ 88	XN 999	JJ 88	XN 999	JJ 88	XN 999	JJ 88	XN 999	JJ 88	XN 999
Seedling stage	CK	1.27	1.32	3.80	3.83	0.31	0.32	0.23	0.24	1.20**	1.00	0.37	0.44**	0.79	0.78	0.40**	0.37	0.09	0.11**	0.21	0.22	0.51	0.47	0.23	0.31**
	A1	1.43	1.96**	3.56**	2.43	0.30**	0.26	0.23**	0.21	0.88**	0.33	0.26*	0.20	0.78*	0.74	0.36**	0.23	0.08	0.09	0.22	0.26**	0.46**	0.31	0.23	0.38**
	B1	1.71	2.07**	3.35**	1.20	0.27*	0.25	0.21	0.20	0.62**	0.19	0.19**	0.14	0.77**	0.69	0.32**	0.17	0.07	0.07	0.23	0.31**	0.41**	0.25	0.24	0.43**
Tillering stage	CK	1.77*	1.63	4.14*	3.78	0.30*	0.28	0.23*	0.22	0.83	0.88*	0.63	0.59	0.83	0.81	0.31	0.35**	0.13	0.14	0.17	0.19**	0.37**	0.43	0.43*	0.40
	A1	2.05	2.08	2.58	2.86*	0.26	0.27	0.21	0.21	0.39	0.35	0.30	0.26	0.77	0.77	0.23	0.21	0.10	0.09	0.23	0.23	0.29	0.27	0.43	0.43
	A2	2.00*	1.86	3.28	3.19	0.28	0.27	0.22*	0.21	0.64	0.59	0.51**	0.41	0.83	0.79	0.27	0.29	0.12	0.12	0.18	0.21**	0.31	0.36*	0.45**	0.41
	B1	2.46	2.55	2.41**	2.03	0.24	0.23	0.19	0.19	0.21**	0.12	0.19**	0.11	0.75	0.71	0.17*	0.13	0.08*	0.06	0.25	0.29**	0.23*	0.17	0.47	0.47
	B2	2.15	2.25	2.71**	2.25	0.26*	0.25	0.21*	0.20	0.33*	0.21	0.26**	0.17	0.77	0.73	0.22**	0.17	0.09*	0.08	0.23	0.27**	0.27*	0.23	0.45	0.45
Booting stage	CK	1.44**	1.75	3.69	3.86	0.36**	0.29	0.27**	0.23	0.98**	0.78	0.61	0.61	0.82	0.82	0.30	0.30	0.12	0.13*	0.18	0.18	0.37	0.37	0.41	0.44**
	A1	1.84**	2.31	2.74**	2.27	0.30**	0.24	0.23**	0.19	0.40**	0.23	0.36**	0.19	0.78	0.74	0.23*	0.19	0.10**	0.08	0.22	0.26**	0.30	0.26	0.45	0.44
	A2	1.59	1.89**	3.44	3.29	0.33**	0.27	0.25**	0.22	0.77**	0.56	0.55**	0.43	0.81	0.79	0.28	0.28	0.12	0.12	0.19	0.21*	0.35	0.35	0.41	0.43*
	A3	1.71	2.09**	3.24**	2.64	0.32**	0.25	0.24**	0.20	0.59**	0.37	0.43**	0.27	0.80*	0.76	0.26	0.24	0.11	0.10	0.20	0.24**	0.32	0.32	0.42	0.43
	B1	2.11	2.48**	1.87	1.87	0.28**	0.24	0.22**	0.19	0.24*	0.12	0.26**	0.16	0.75*	0.71	0.17**	0.12	0.08**	0.07	0.24	0.29**	0.22**	0.17	0.51	0.57**
	B2	1.64	2.25**	3.07**	2.4	0.33**	0.24	0.25**	0.19	0.58**	0.26	0.46**	0.23	0.79*	0.74	0.25**	0.21	0.11**	0.10	0.21	0.26**	0.31	0.28	0.44	0.47*
	B3	1.72	2.39**	2.70**	2.02	0.32**	0.24	0.23**	0.19	0.45*	0.17	0.39**	0.17	0.77*	0.73	0.22**	0.16	0.11**	0.08	0.23	0.27**	0.29**	0.21	0.47	0.49
20 days after	CK	1.77	2.06**	3.30	3.16	0.29*	0.27	0.22	0.21	0.59*	0.54	0.39	0.46**	0.79	0.81	0.28**	0.25	0.11	0.12	0.21**	0.19	0.36**	0.31	0.40	0.46**
grain filling	A1	2.14	2.42**	2.27	2.50	0.24	0.24	0.19	0.19	0.34**	0.21	0.25**	0.21	0.75	0.75	0.24**	0.17	0.10**	0.08	0.25	0.25	0.32**	0.23	0.43	0.50**
	A2	1.79	2.18**	3.12**	2.72	0.28**	0.25	0.22*	0.20	0.49**	0.41	0.36	0.33	0.77	0.79	0.27**	0.24	0.11	0.11	0.23**	0.21	0.35**	0.30	0.42	0.45
	A3	1.93	2.26**	3.13**	2.74	0.26*	0.24	0.21*	0.20	0.45*	0.33	0.32*	0.30	0.77	0.77	0.27**	0.22	0.11	0.11	0.23**	0.20	0.35**	0.29	0.41	0.48**
	A4	2.09	2.50**	2.53	2.37	0.24	0.24	0.19	0.19	0.39**	0.24	0.29**	0.23	0.76	0.77	0.26**	0.17	0.11**	0.09	0.24	0.23	0.34**	0.22	0.43	0.49**
	B1	2.54	2.97**	1.02	0.93	0.20	0.20	0.16	0.17	0.16**	0.07	0.15**	0.11	0.69	0.68	0.18**	0.10	0.09**	0.06	0.31	0.32	0.26**	0.14	0.49	0.62**
	B2	1.96	2.47**	2.54*	2.33	0.26*	0.24	0.20	0.20	0.39**	0.21	0.27**	0.21	0.75	0.76	0.25**	0.16	0.10**	0.08	0.25	0.24	0.33**	0.22	0.41	0.49**
	B3	2.30	2.60**	2.40	2.48	0.22	0.24	0.18	0.19	0.35**	0.16	0.26**	0.18	0.76	0.74	0.25**	0.14	0.11**	0.07	0.25	0.26	0.33**	0.18	0.43	0.54**
	B4	2.34	2.74**	1.72*	1.42	0.21	0.22	0.18	0.18	0.23**	0.11	0.19**	0.13	0.71	0.71	0.22**	0.12	0.10**	0.07	0.29	0.29	0.30**	0.17	0.45	0.55**
Note: Values are presented as means ± SD, n = 3. The significance of difference between JJ 88 and XN 999 during the same period and treatment is indicated with asterisks by two-tailed Student's t-test: *, p < 0.05; **, p < 0.01.
