# Supplementary material for: Differential Responses of Rice Genotypes to Nitrogen Supply: Impacts on Nitrogen Metabolism and Chlorophyll Fluorescence Kinetics
Source: Plants (Basel). 2025 Aug 8;14(16):2467. doi: 10.3390/plants14162467 (PMC12389245; doi:10.3390/plants14162467)
Supplement: Supplementary file 1 [file plants-14-02467-s001.zip › Supplementary File/Table S3 Composition and content in hydroponic solution.xlsx]

## Sheet: Sheet1
Table S3: Composition and content in hydroponic solution
Composition	Content (mmol/L)	Composition	Content(mmol/L)
KH2PO4	0.37	ZnSO4·7H2O	8×10-4
K2SO4	0.1	MnCl2 · 4H2O	1×10-3
MgSO4·7H2O	0.55	(NH4) 2MoO4·4H2O	5×10-4
H3BO3	0.03	Na2·EDTA	0.02
CuSO4·5H2O	3×10-4	FeSO4·7H2O	0.02
